# Supplementary material for: SST-ResNet: A Sequence and Structure Information Integration Model for Protein Property Prediction
Source: Int J Mol Sci. 2025 Mar 19;26(6):2783. doi: 10.3390/ijms26062783 (PMC11942962; doi:10.3390/ijms26062783)
Supplement: Supplementary file 1 [file ijms-26-02783-s001.zip]

Archive with 1 entries (1 files):
- ijms-3522311-supplementary.pdf
